# Supplementary material for: Improved drought stress tolerance in Arabidopsis by CRISPR/dCas9 fusion with a Histone AcetylTransferase
Source: Sci Rep. 2019 May 30;9:8080. doi: 10.1038/s41598-019-44571-y (PMC6542788; doi:10.1038/s41598-019-44571-y)
Supplement: Supplementary file 2 — Supplementary tables [file 41598_2019_44571_MOESM2_ESM.xlsx]

## Sheet: Supplementary Tables
Table S1 - Vectors used in this study
pGreenII-dCas9HAT	TTTTTATCCCCGGAAGCCTGTGGATAGAGGGTAGTTATCCACGTGAAACCGCTAATGCCCCGCAAAGCCTTGATTCACGGGGCTTTCCGGCCCGCTCCAAAAACTATCCACGTGAAATCGCTAATCAGGGTACGTGAAATCGCTAATCGGAGTACGTGAAATCGCTAATAAGGTCACGTGAAATCGCTAATCAAAAAGGCACGTGAGAACGCTAATAGCCCTTTCAGATCAACAGCTTGCAAACACCCCTCGCTCCGGCAAGTAGTTACAGCAAGTAGTATGTTCAATTAGCTTTTCAATTATGAATATATATATCAATTATTGGTCGCCCTTGGCTTGTGGACAATGCGCTACGCGCACCGGCTCCGCCCGTGGACAACCGCAAGCGGTTGCCCACCG…
pGreenII-sgRNA 1	AGCTCTCATCAACCGTGGCTCCCTCACTTTCTGGCTGGATGATGGGGCGATTCAGGCGATCCCCATCCAACAGCCCGCCGTCGAGCGGGCTTTTTTATCCCCGGAAGCCTGTGGATAGAGGGTAGTTATCCACGTGAAACCGCTAATGCCCCGCAAAGCCTTGATTCACGGGGCTTTCCGGCCCGCTCCAAAAACTATCCACGTGAAATCGCTAATCAGGGTACGTGAAATCGCTAATCGGAGTACGTGAAATCGCTAATAAGGTCACGTGAAATCGCTAATCAAAAAGGCACGTGAGAACGCTAATAGCCCTTTCAGATCAACAGCTTGCAAACACCCCTCGCTCCGGCAAGTAGTTACAGCAAGTAGTATGTTCAATTAGCTTTTCAATTATGAATA…
pGreenII-sgRNA 2	AGCTCTCATCAACCGTGGCTCCCTCACTTTCTGGCTGGATGATGGGGCGATTCAGGCGATCCCCATCCAACAGCCCGCCGTCGAGCGGGCTTTTTTATCCCCGGAAGCCTGTGGATAGAGGGTAGTTATCCACGTGAAACCGCTAATGCCCCGCAAAGCCTTGATTCACGGGGCTTTCCGGCCCGCTCCAAAAACTATCCACGTGAAATCGCTAATCAGGGTACGTGAAATCGCTAATCGGAGTACGTGAAATCGCTAATAAGGTCACGTGAAATCGCTAATCAAAAAGGCACGTGAGAACGCTAATAGCCCTTTCAGATCAACAGCTTGCAAACACCCCTCGCTCCGGCAAGTAGTTACAGCAAGTAGTATGTTCAATTAGCTTTTCAATTATGAATA…
pGreenII-sgRNAAREB1	AGCTCTCATCAACCGTGGCTCCCTCACTTTCTGGCTGGATGATGGGGCGATTCAGGCGATCCCCATCCAACAGCCCGCCGTCGAGCGGGCTTTTTTATCCCCGGAAGCCTGTGGATAGAGGGTAGTTATCCACGTGAAACCGCTAATGCCCCGCAAAGCCTTGATTCACGGGGCTTTCCGGCCCGCTCCAAAAACTATCCACGTGAAATCGCTAATCAGGGTACGTGAAATCGCTAATCGGAGTACGTGAAATCGCTAATAAGGTCACGTGAAATCGCTAATCAAAAAGGCACGTGAGAACGCTAATAGCCCTTTCAGATCAACAGCTTGCAAACACCCCTCGCTCCGGCAAGTAGTTACAGCAAGTAGTATGTTCAATTAGCTTTTCAATTATGAATA…
Table S2. sgRNAs used during this study
sgRNA	Target name	Target sequence	PAM	Location (from TSS)
sgRNA 1	GmUcesMin	GATTGATTTAAATCAATTTT	AGG	-56 bp
sgRNA 2	GmUcesMin	GCAAAATGTCCCTTTTTGGT	TGG	+18 bp
sgRNA-AREB1_1	AREB1 promoter	GTTCAGATCCAGTTATTAGG	TGG	-479 bp
sgRNA-AREB1_2	AREB1 promoter	GGATTTGTCCAAGCAACATT	TGG	+356 bp
Table S3. Primers sequences used in this study
Name	Sequence	Use
CAS9 FWRD	CATCAGGGAGCAGGCAGAAAAC	Insertion confirmation
HAC REV	CCTTAAGAGGAGGACAAGCCC	Insertion confirmation
HAC FWRD	TTCCTACTGCTGAATCTCTTGTT	Insertion confirmation
sgRNA1 GBC36 FWRD	TTT CAC ACC GCA GGG TAA TAA CTG	sgRNA synthesis and ampification
sgRNA1 GBD23 REV	TGCAAATAGTCCTCTTCCAACAA	sgRNA synthesis and ampification
sgRNA2 GBE24 FWRD	tttgtcgctcttcgcaatgtc	sgRNA synthesis and ampification
sgRNA2 GBA26 REV	tgctcaaagagacatgggtggaag	sgRNA synthesis and ampification
sgRNA 1 FWD	GATTGATTTAAATCAATTTTGTTTTAGAGCTAGAAATAGCAA	sgRNA synthesis
sgRNA1 REV	AAAATTGATTTAAATCAATCCAATCACTACTTCGTCT	sgRNA synthesis
sgRNA 2 FWD	GCAAAATGTCCCTTTTTGGTGTTTTAGAGCTAGAAATAGCAA	sgRNA synthesis
sgRNA 2 REV	ACCAAAAAGGGACATTTTGCCAATCACTACTTCGTCT	sgRNA synthesis
AREB1_qPCR_2017_F	a a c a g g c t t a c a c c g t g g a g	qPCR
AREB1_qPCR_2017_R	c t t t g g a c c t c c t t g c a g a a	qPCR
dCas9_qPCR_F	AAAGCTCAAAGGGTCTCCCG	qPCR
dCas9_qPCR_R	TTATCGAGGTTAGCGTCGGC	qPCR
Rd29A_qPCR_FWRD	TGGATCTGAAGAACGAATCTGATATC	qPCR
Rd29A_qPCR_REV	GGTCTTCCCTTCGCCAGAA	qPCR
GAPDH A.thaliana_Fow_qPCR	TTGGTGACAACAGGTCAAGCA	qPCR
GAPDH A.thaliana_Rev_qPCR	AAACTTGTCGCTCAATGCAATC	qPCR
ACT2 A.thaliana_Fow_qPCR	CTTGCACCAAGCAGCATGAA	qPCR
ACT2 A.thaliana_Rev_qPCR	CCGATCCAGACACTGTACTTCCTT	qPCR
